# Supplementary material for: Analysis of Host–Bacteria Protein Interactions Reveals Conserved Domains and Motifs That Mediate Fundamental Infection Pathways
Source: Int J Mol Sci. 2022 Sep 29;23(19):11489. doi: 10.3390/ijms231911489 (PMC9569774; doi:10.3390/ijms231911489)
Supplement: Supplementary file 1 [file ijms-23-11489-s001.zip]

Archive with 1 entries (1 files):
- ijms-1892398-supplementary.xlsx
