# Supplementary material for: Analysis of Host–Bacteria Protein Interactions Reveals Conserved Domains and Motifs That Mediate Fundamental Infection Pathways
Source: Int J Mol Sci. 2022 Sep 29;23(19):11489. doi: 10.3390/ijms231911489 (PMC9569774; doi:10.3390/ijms231911489)
Supplement: Supplementary file 1 [file ijms-23-11489-s001.zip › ijms-1892398-supplementary.xlsx]

## Sheet: Enriched_domains_human
InterPro identifier	fobs/fexp
IPR013662	25.5692
IPR001101	21.6976
IPR023362	12.879
IPR031642	7.85046
IPR014821	7.80732
IPR000409	6.51508
IPR026854	5.58166
IPR000699	5.08501
IPR023410	4.9106
IPR041095	4.53038
IPR012896	4.50196
IPR000020	4.49292
IPR014836	4.48305
IPR040622	4.39686
IPR000353	4.305
IPR041020	4.29706
IPR012983	4.21372
IPR032501	4.14017
IPR016093	3.92591
IPR002369	3.90937
IPR033760	3.90937
IPR002919	3.87257
IPR024395	3.85857
IPR045100	3.76863
IPR004179	3.74541
IPR000640	3.70801
IPR000716	3.60288
IPR006214	3.57156
IPR022164	3.47238
IPR002058	3.42456
IPR008152	3.38791
IPR024571	3.35524
IPR000426	3.28096
IPR000261	3.18374
IPR001846	3.15186
IPR014853	3.14525
IPR001876	3.0712
IPR013799	3.06632
IPR013800	3.06632
IPR013801	3.06632
IPR045357	2.98874
IPR001875	2.9539
IPR000433	2.94972
IPR011072	2.91257
IPR001370	2.89872
IPR023801	2.8066
IPR002553	2.78344
IPR014782	2.74087
IPR024731	2.7382
IPR002059	2.7144
IPR001194	2.68791
IPR000800	2.61765
IPR000557	2.60394
IPR005113	2.58614
IPR001440	2.52965
IPR000156	2.52882
IPR001753	2.52517
IPR005112	2.52194
IPR000033	2.51629
IPR001060	2.51567
IPR001353	2.50562
IPR002017	2.48961
IPR004161	2.48633
IPR002890	2.46217
IPR002014	2.41458
IPR000562	2.41423
IPR000668	2.4109
IPR000938	2.4015
IPR000061	2.38557
IPR000483	2.36386
IPR000648	2.35259
IPR000867	2.34188
IPR026823	2.33828
IPR001881	2.33697
IPR003890	2.33512
IPR000157	2.30006
IPR001007	2.28142
IPR001487	2.27264
IPR003323	2.24585
IPR013655	2.23625
IPR000436	2.23431
IPR000547	2.20982
IPR000795	2.18821
IPR001373	2.17961
IPR003594	2.1757
IPR004088	2.16077
IPR001025	2.1342
IPR002172	2.12548
IPR001715	2.12189
IPR018933	2.11844
IPR013767	2.10741
IPR000237	2.09824
IPR003034	2.08438
IPR003903	2.07689
IPR000253	2.06912
IPR011545	2.06054
IPR018502	2.04954
IPR001494	2.04235
IPR023780	2.02587
IPR000571	2.01209
IPR040839	2.00848
IPR001357	2.00227
IPR004826	1.99799
IPR000357	1.99551
IPR000717	1.99369
IPR014847	1.96437
IPR000742	1.95499
IPR001478	1.9529
IPR013098	1.92648
IPR014720	1.90029
IPR002035	1.89349
IPR010569	1.89258
IPR001936	1.88216
IPR000494	1.88179
IPR000270	1.87428
IPR004012	1.87235
IPR041569	1.87174
IPR013766	1.86246
IPR000403	1.86054
IPR018980	1.84773
IPR000504	1.84605
IPR000626	1.84143
IPR009048	1.84087
IPR011625	1.84087
IPR041555	1.84087
IPR001650	1.82474
IPR013126	1.81462
IPR000313	1.80836
IPR002423	1.79016
IPR018979	1.78086
IPR003961	1.74914
IPR019787	1.74738
IPR002857	1.73727
IPR001202	1.73065
IPR003597	1.72368
IPR017868	1.71626
IPR000904	1.7151
IPR001599	1.71096
IPR011626	1.71096
IPR019748	1.70573
IPR000159	1.68101
IPR001781	1.67427
IPR001628	1.67209
IPR017923	1.66516
IPR001214	1.65883
IPR000467	1.64592
IPR000242	1.6406
IPR001190	1.63849
IPR000330	1.63222
IPR001163	1.61385
IPR000536	1.60496
IPR004148	1.54877
IPR019734	1.54646
IPR003124	1.53159
IPR011641	1.48754
IPR000488	1.47927
IPR002867	1.47649
IPR001452	1.4704
IPR004182	1.45631
IPR001606	1.45507
IPR045063	1.44975
IPR001404	1.44318
IPR001609	1.42935
IPR000538	1.3907
IPR004827	1.38948
IPR008145	1.36345
IPR011161	1.35077
IPR000306	1.3482
IPR000418	1.34711
IPR000980	1.34522
IPR017930	1.31904
IPR000679	1.30872
IPR000608	1.30786
IPR002219	1.30619
IPR001683	1.28899
IPR000651	1.28554
IPR015590	1.28037
IPR004000	1.27056
IPR003959	1.25962
IPR001368	1.25915
IPR001841	1.24015
IPR041489	1.23987
IPR000198	1.22224
IPR001245	1.20718
IPR001680	1.19827
IPR000219	1.14095
IPR003877	1.12175

## Sheet: Enriched_domains_bacteria
InterPro identifier	fobs/fexp
IPR025875	43.6293
IPR019931	23.2809
IPR008640	7.18246
IPR029487	6.56601
IPR008635	5.38686
IPR002423	4.72552
IPR001702	3.68138
IPR001434	3.67055
IPR033479	3.46279
IPR010582	3.30983
IPR011614	3.30983
IPR043990	3.2288
IPR000719	3.08773
IPR041033	3.02663
IPR006135	2.84352
IPR020828	2.79377
IPR020829	2.79377
IPR006131	2.78713
IPR006132	2.78713
IPR032674	2.76692
IPR002314	2.72916
IPR003344	2.72683
IPR007642	2.65727
IPR001900	2.65122
IPR001247	2.63984
IPR015847	2.63984
IPR000722	2.63371
IPR005546	2.51876
IPR003343	2.50293
IPR000121	2.42565
IPR003395	2.42182
IPR013126	2.41232
IPR004095	2.40825
IPR005543	2.40431
IPR011708	2.3785
IPR004954	2.36975
IPR008160	2.36627
IPR006597	2.36325
IPR005479	2.36014
IPR012947	2.34616
IPR004089	2.34475
IPR008279	2.33195
IPR017932	2.31801
IPR041546	2.26323
IPR032781	2.26155
IPR004176	2.24706
IPR011652	2.24474
IPR000917	2.21436
IPR001242	2.21403
IPR000531	2.21111
IPR012910	2.21111
IPR000032	2.20672
IPR006124	2.19747
IPR025885	2.19708
IPR000015	2.19697
IPR006115	2.17901
IPR008619	2.17483
IPR002300	2.15561
IPR004013	2.15243
IPR018392	2.15031
IPR005475	2.09756
IPR004154	2.08026
IPR015590	2.07306
IPR006657	2.06583
IPR006047	2.05373
IPR014030	2.04907
IPR014031	2.04907
IPR001943	2.03648
IPR003156	2.01914
IPR004193	1.99341
IPR006635	1.99281
IPR014017	1.9915
IPR004017	1.99039
IPR006531	1.96635
IPR013155	1.95995
IPR005474	1.93532
IPR012001	1.92278
IPR025949	1.92235
IPR001478	1.92125
IPR003399	1.91421
IPR033248	1.90245
IPR015939	1.89786
IPR019489	1.87623
IPR011766	1.85512
IPR006963	1.84789
IPR006656	1.84597
IPR000994	1.83894
IPR003959	1.83333
IPR012000	1.76152
IPR005814	1.75967
IPR014016	1.74777
IPR004365	1.74053
IPR011608	1.73931
IPR001036	1.70827
IPR011607	1.69438
IPR009081	1.68941
IPR006680	1.67985
IPR011642	1.67641
IPR006139	1.63974
IPR003953	1.63584
IPR006691	1.61501
IPR003660	1.60047
IPR008258	1.59422
IPR031325	1.57387
IPR001638	1.5535
IPR010918	1.55013
IPR006140	1.54966
IPR000873	1.54905
IPR004364	1.54344
IPR011650	1.53094
IPR002933	1.52914
IPR003838	1.52912
IPR013767	1.52843
IPR002509	1.52186
IPR010930	1.5193
IPR025110	1.5186
IPR004843	1.49136
IPR013149	1.46699
IPR002912	1.45666
IPR001460	1.43261
IPR032317	1.42945
IPR006073	1.41769
IPR001119	1.4139
IPR000640	1.38851
IPR000259	1.37002
IPR001029	1.35615
IPR022761	1.33162
IPR018485	1.32621
IPR006171	1.31218
IPR006076	1.30201
IPR004161	1.28536
IPR001926	1.28178
IPR000795	1.24696
IPR000914	1.24527
IPR011527	1.21518

## Sheet: Motifs_enriched_human
ELM identifier	fobs/fexp
ELME000364	1.25286
ELME000289	1.19334
ELME000388	1.1849
ELME000461	1.18423
ELME000443	1.14761
ELME000321	1.13813
ELME000232	1.1177
ELME000156	1.09109
ELME000393	1.09108
ELME000098	1.08911
ELME000061	1.07656
ELME000358	1.07604
ELME000145	1.06613
ELME000053	1.06151
ELME000063	1.05826
ELME000064	1.05736
ELME000153	1.05384
ELME000220	1.04907
ELME000193	1.04735
ELME000052	1.04603
ELME000159	1.04332
ELME000070	1.04328
ELME000136	1.04219
ELME000202	1.04135
ELME000085	1.04039
ELME000365	1.02381
ELME000155	1.0235
ELME000394	1.02168
ELME000239	1.0105

## Sheet: Domain_domain_associations
InterPro identifier (Host)	InterPro identifier (Pathogen)	fobs/fexp
IPR003961	IPR019931	2410.43
IPR000157	IPR002423	2189.8
IPR001007	IPR007642	1965.17
IPR000626	IPR029487	1350.87
IPR000157	IPR001702	1172.38
IPR001881	IPR001036	400.254
IPR000488	IPR001029	279.407
IPR000157	IPR001029	248.009
IPR001007	IPR001036	185.495
IPR001715	IPR014016	104.659
IPR001715	IPR014017	99.1369
IPR001245	IPR010918	56.3315
IPR000504	IPR003343	56.0288
IPR001781	IPR006680	54.8935
IPR001680	IPR005474	51.0991
IPR000504	IPR032781	50.57
IPR000504	IPR018392	37.5641
IPR001680	IPR033248	33.0647
IPR000504	IPR003344	26.5622
IPR001680	IPR005475	25.909
IPR000504	IPR002314	21.996
IPR001680	IPR004161	19.5878
IPR001680	IPR000795	16.3463

## Sheet: Motif_domain_associations
ELM identifier	InterPro identifier	fobs/fexp
ELME000155	IPR004176	14.2367
ELME000053	IPR032674	12.9544
ELME000064	IPR010918	11.6553
ELME000159	IPR010918	11.6293
ELME000365	IPR010918	11.5441
ELME000136	IPR010918	11.4516
ELME000155	IPR010918	11.4415
ELME000155	IPR005479	11.1576
ELME000053	IPR033248	10.7511
ELME000239	IPR033248	10.5982
ELME000053	IPR010918	10.44
ELME000063	IPR010918	10.2486
ELME000136	IPR004176	9.93274
ELME000159	IPR033248	9.91249
ELME000136	IPR033248	9.83009
ELME000159	IPR004176	9.78567
ELME000239	IPR010918	9.65377
ELME000159	IPR005479	9.21304
ELME000365	IPR004176	9.1741
ELME000136	IPR005479	9.04678
ELME000239	IPR005475	9.02312
ELME000053	IPR005475	8.98156
ELME000063	IPR000640	8.72437
ELME000063	IPR004176	8.64114
ELME000159	IPR005475	8.53294
ELME000063	IPR033248	8.50384
ELME000136	IPR005475	8.43794
ELME000053	IPR000640	8.29732
ELME000053	IPR004176	7.81529
ELME000365	IPR000640	7.29301
ELME000063	IPR005475	7.26611
ELME000053	IPR005479	7.22687
ELME000155	IPR019489	6.76552
ELME000053	IPR004364	6.56608
ELME000063	IPR004161	6.52382
ELME000053	IPR004365	6.48789
ELME000064	IPR004161	6.47084
ELME000053	IPR004161	6.28262
ELME000365	IPR005479	6.19077
ELME000159	IPR004161	6.18533
ELME000136	IPR004161	6.18162
ELME000063	IPR000795	5.91688
ELME000365	IPR004161	5.86047
ELME000053	IPR014016	5.85565
ELME000064	IPR000795	5.82277
ELME000053	IPR000795	5.7153
ELME000063	IPR006680	5.66922
ELME000365	IPR000795	5.50703
ELME000159	IPR006680	5.48556
ELME000136	IPR006680	5.46286
ELME000159	IPR000795	5.43757
ELME000136	IPR000795	5.41829
ELME000053	IPR014017	5.33445
ELME000365	IPR006680	5.33321
ELME000365	IPR005475	5.28799
ELME000155	IPR003959	5.24018
ELME000053	IPR006680	5.02931
ELME000365	IPR019489	4.44082
ELME000064	IPR003959	4.15517
ELME000053	IPR019489	4.08614
ELME000136	IPR003959	4.08529
ELME000159	IPR003959	4.03667
ELME000063	IPR003959	3.85174
ELME000365	IPR003959	3.653
ELME000053	IPR003959	3.57369
ELME000239	IPR003959	3.55071
